# Supplementary material for: PCSK9 Activity Is Potentiated Through HDL Binding
Source: Circ Res. 2021 Oct 4;129(11):1039–53. doi: 10.1161/CIRCRESAHA.121.319272 (PMC8579991; doi:10.1161/CIRCRESAHA.121.319272)
Supplement: Supplementary file 2 [file res-129-1039-s002.xlsx]

## Sheet: Sheet1
Online Table I. Plasma PCSK9 NMR correlations in Bruneck
lipidvar	intvar	spearman’s rho	pval	n		unit	pstars
XXL.VLDL.P	PCSK9 plasma levels	0.261055	1.10868e-11	656	Concentration of chylomicrons and extremely large VLDL particles	mol/l	***
XXL.VLDL.L	PCSK9 plasma levels	0.262395	8.62407e-12	656	Total lipids in chylomicrons and extremely large VLDL	mmol/l	***
XXL.VLDL.PL	PCSK9 plasma levels	0.276524	5.59475e-13	656	Phospholipids in chylomicrons and extremely large VLDL	mmol/l	***
XXL.VLDL.C	PCSK9 plasma levels	0.274192	8.88461e-13	656	Total cholesterol in chylomicrons and extremely large VLDL	mmol/l	***
XXL.VLDL.CE	PCSK9 plasma levels	0.2657	4.61383e-12	656	Cholesterol esters in chylomicrons and extremely large VLDL	mmol/l	***
XXL.VLDL.FC	PCSK9 plasma levels	0.283068	1.49179e-13	656	Free cholesterol in chylomicrons and extremely large VLDL	mmol/l	***
XXL.VLDL.TG	PCSK9 plasma levels	0.255975	2.8362e-11	656	Triglycerides in chylomicrons and extremely large VLDL	mmol/l	***
XL.VLDL.P	PCSK9 plasma levels	0.278937	3.45026e-13	656	Concentration of very large VLDL particles	mol/l	***
XL.VLDL.L	PCSK9 plasma levels	0.279641	2.99388e-13	656	Total lipids in very large VLDL	mmol/l	***
XL.VLDL.PL	PCSK9 plasma levels	0.290043	3.50786e-14	656	Phospholipids in very large VLDL	mmol/l	***
XL.VLDL.C	PCSK9 plasma levels	0.278055	4.119e-13	656	Total cholesterol in very large VLDL	mmol/l	***
XL.VLDL.CE	PCSK9 plasma levels	0.270483	1.83766e-12	656	Cholesterol esters in very large VLDL	mmol/l	***
XL.VLDL.FC	PCSK9 plasma levels	0.288224	5.1367e-14	656	Free cholesterol in very large VLDL	mmol/l	***
XL.VLDL.TG	PCSK9 plasma levels	0.274769	7.92667e-13	656	Triglycerides in very large VLDL	mmol/l	***
L.VLDL.P	PCSK9 plasma levels	0.272668	1.19915e-12	656	Concentration of large VLDL particles	mol/l	***
L.VLDL.L	PCSK9 plasma levels	0.274077	9.08812e-13	656	Total lipids in large VLDL	mmol/l	***
L.VLDL.PL	PCSK9 plasma levels	0.28241	1.70657e-13	656	Phospholipids in large VLDL	mmol/l	***
L.VLDL.C	PCSK9 plasma levels	0.280445	2.54494e-13	656	Total cholesterol in large VLDL	mmol/l	***
L.VLDL.CE	PCSK9 plasma levels	0.270993	1.66394e-12	656	Cholesterol esters in large VLDL	mmol/l	***
L.VLDL.FC	PCSK9 plasma levels	0.288911	4.44915e-14	656	Free cholesterol in large VLDL	mmol/l	***
L.VLDL.TG	PCSK9 plasma levels	0.268465	2.71562e-12	656	Triglycerides in large VLDL	mmol/l	***
M.VLDL.P	PCSK9 plasma levels	0.274386	8.55164e-13	656	Concentration of medium VLDL particles	mol/l	***
M.VLDL.L	PCSK9 plasma levels	0.276975	5.11313e-13	656	Total lipids in medium VLDL	mmol/l	***
M.VLDL.PL	PCSK9 plasma levels	0.287337	6.18009e-14	656	Phospholipids in medium VLDL	mmol/l	***
M.VLDL.C	PCSK9 plasma levels	0.291835	2.40276e-14	656	Total cholesterol in medium VLDL	mmol/l	***
M.VLDL.CE	PCSK9 plasma levels	0.287414	6.08243e-14	656	Cholesterol esters in medium VLDL	mmol/l	***
M.VLDL.FC	PCSK9 plasma levels	0.28674	6.99745e-14	656	Free cholesterol in medium VLDL	mmol/l	***
M.VLDL.TG	PCSK9 plasma levels	0.262324	8.74125e-12	656	Triglycerides in medium VLDL	mmol/l	***
S.VLDL.P	PCSK9 plasma levels	0.301485	2.98837e-15	656	Concentration of small VLDL particles	mol/l	***
S.VLDL.L	PCSK9 plasma levels	0.305964	1.10539e-15	656	Total lipids in small VLDL	mmol/l	***
S.VLDL.PL	PCSK9 plasma levels	0.320175	4.20097e-17	656	Phospholipids in small VLDL	mmol/l	***
S.VLDL.C	PCSK9 plasma levels	0.302351	2.4689e-15	656	Total cholesterol in small VLDL	mmol/l	***
S.VLDL.CE	PCSK9 plasma levels	0.276314	5.83299e-13	656	Cholesterol esters in small VLDL	mmol/l	***
S.VLDL.FC	PCSK9 plasma levels	0.323187	2.05339e-17	656	Free cholesterol in small VLDL	mmol/l	***
S.VLDL.TG	PCSK9 plasma levels	0.269904	2.05605e-12	656	Triglycerides in small VLDL	mmol/l	***
XS.VLDL.P	PCSK9 plasma levels	0.282586	1.64626e-13	656	Concentration of very small VLDL particles	mol/l	***
XS.VLDL.L	PCSK9 plasma levels	0.275875	6.36648e-13	656	Total lipids in very small VLDL	mmol/l	***
XS.VLDL.PL	PCSK9 plasma levels	0.211219	4.72776e-08	656	Phospholipids in very small VLDL	mmol/l	***
XS.VLDL.C	PCSK9 plasma levels	0.251755	6.09346e-11	656	Total cholesterol in very small VLDL	mmol/l	***
XS.VLDL.CE	PCSK9 plasma levels	0.24346	2.63191e-10	656	Cholesterol esters in very small VLDL	mmol/l	***
XS.VLDL.FC	PCSK9 plasma levels	0.231598	1.94567e-09	656	Free cholesterol in very small VLDL	mmol/l	***
XS.VLDL.TG	PCSK9 plasma levels	0.287041	6.57298e-14	656	Triglycerides in very small VLDL	mmol/l	***
IDL.P	PCSK9 plasma levels	0.240146	4.65228e-10	656	Concentration of IDL particles	mol/l	***
IDL.L	PCSK9 plasma levels	0.231024	2.13772e-09	656	Total lipids in IDL	mmol/l	***
IDL.PL	PCSK9 plasma levels	0.208865	6.701e-08	656	Phospholipids in IDL	mmol/l	***
IDL.C	PCSK9 plasma levels	0.222858	7.93735e-09	656	Total cholesterol in IDL	mmol/l	***
IDL.CE	PCSK9 plasma levels	0.243691	2.52876e-10	656	Cholesterol esters in IDL	mmol/l	***
IDL.FC	PCSK9 plasma levels	0.158287	4.65946e-05	656	Free cholesterol in IDL	mmol/l	***
IDL.TG	PCSK9 plasma levels	0.256057	2.79379e-11	656	Triglycerides in IDL	mmol/l	***
L.LDL.P	PCSK9 plasma levels	0.241787	3.51225e-10	656	Concentration of large LDL particles	mol/l	***
L.LDL.L	PCSK9 plasma levels	0.235186	1.07441e-09	656	Total lipids in large LDL	mmol/l	***
L.LDL.PL	PCSK9 plasma levels	0.241163	3.90952e-10	656	Phospholipids in large LDL	mmol/l	***
L.LDL.C	PCSK9 plasma levels	0.221848	9.30427e-09	656	Total cholesterol in large LDL	mmol/l	***
L.LDL.CE	PCSK9 plasma levels	0.234901	1.12662e-09	656	Cholesterol esters in large LDL	mmol/l	***
L.LDL.FC	PCSK9 plasma levels	0.182914	2.40773e-06	656	Free cholesterol in large LDL	mmol/l	***
L.LDL.TG	PCSK9 plasma levels	0.260573	1.21318e-11	656	Triglycerides in large LDL	mmol/l	***
M.LDL.P	PCSK9 plasma levels	0.232596	1.65107e-09	656	Concentration of medium LDL particles	mol/l	***
M.LDL.L	PCSK9 plasma levels	0.228685	3.12849e-09	656	Total lipids in medium LDL	mmol/l	***
M.LDL.PL	PCSK9 plasma levels	0.289816	3.67957e-14	656	Phospholipids in medium LDL	mmol/l	***
M.LDL.C	PCSK9 plasma levels	0.198308	3.04877e-07	656	Total cholesterol in medium LDL	mmol/l	***
M.LDL.CE	PCSK9 plasma levels	0.187854	1.26326e-06	656	Cholesterol esters in medium LDL	mmol/l	***
M.LDL.FC	PCSK9 plasma levels	0.235757	9.76622e-10	656	Free cholesterol in medium LDL	mmol/l	***
M.LDL.TG	PCSK9 plasma levels	0.256827	2.42613e-11	656	Triglycerides in medium LDL	mmol/l	***
S.LDL.P	PCSK9 plasma levels	0.238958	5.69459e-10	656	Concentration of small LDL particles	mol/l	***
S.LDL.L	PCSK9 plasma levels	0.232831	1.58809e-09	656	Total lipids in small LDL	mmol/l	***
S.LDL.PL	PCSK9 plasma levels	0.300796	3.47707e-15	656	Phospholipids in small LDL	mmol/l	***
S.LDL.C	PCSK9 plasma levels	0.187836	1.26631e-06	656	Total cholesterol in small LDL	mmol/l	***
S.LDL.CE	PCSK9 plasma levels	0.172493	8.87544e-06	656	Cholesterol esters in small LDL	mmol/l	***
S.LDL.FC	PCSK9 plasma levels	0.236351	8.84081e-10	656	Free cholesterol in small LDL	mmol/l	***
S.LDL.TG	PCSK9 plasma levels	0.30481	1.43066e-15	656	Triglycerides in small LDL	mmol/l	***
XL.HDL.P	PCSK9 plasma levels	0.0109739	0.779062	656	Concentration of very large HDL particles	mol/l
XL.HDL.L	PCSK9 plasma levels	0.0136117	0.727855	656	Total lipids in very large HDL	mmol/l
XL.HDL.PL	PCSK9 plasma levels	-0.0652425	0.0949953	656	Phospholipids in very large HDL	mmol/l
XL.HDL.C	PCSK9 plasma levels	0.0739455	0.0583699	656	Total cholesterol in very large HDL	mmol/l
XL.HDL.CE	PCSK9 plasma levels	0.0850575	0.0293816	656	Cholesterol esters in very large HDL	mmol/l	*
XL.HDL.FC	PCSK9 plasma levels	0.0415911	0.287474	656	Free cholesterol in very large HDL	mmol/l
XL.HDL.TG	PCSK9 plasma levels	0.229857	2.58639e-09	656	Triglycerides in very large HDL	mmol/l	***
L.HDL.P	PCSK9 plasma levels	-0.0323472	0.408164	656	Concentration of large HDL particles	mol/l
L.HDL.L	PCSK9 plasma levels	-0.0372729	0.340508	656	Total lipids in large HDL	mmol/l
L.HDL.PL	PCSK9 plasma levels	-0.0220711	0.572559	656	Phospholipids in large HDL	mmol/l
L.HDL.C	PCSK9 plasma levels	-0.0578838	0.138617	656	Total cholesterol in large HDL	mmol/l
L.HDL.CE	PCSK9 plasma levels	-0.0533588	0.172247	656	Cholesterol esters in large HDL	mmol/l
L.HDL.FC	PCSK9 plasma levels	-0.071626	0.0667466	656	Free cholesterol in large HDL	mmol/l
L.HDL.TG	PCSK9 plasma levels	0.102713	0.00847132	656	Triglycerides in large HDL	mmol/l	**
M.HDL.P	PCSK9 plasma levels	0.178522	4.21118e-06	656	Concentration of medium HDL particles	mol/l	***
M.HDL.L	PCSK9 plasma levels	0.166858	1.74179e-05	656	Total lipids in medium HDL	mmol/l	***
M.HDL.PL	PCSK9 plasma levels	0.175531	6.11532e-06	656	Phospholipids in medium HDL	mmol/l	***
M.HDL.C	PCSK9 plasma levels	0.112786	0.00382253	656	Total cholesterol in medium HDL	mmol/l	**
M.HDL.CE	PCSK9 plasma levels	0.109691	0.00491428	656	Cholesterol esters in medium HDL	mmol/l	**
M.HDL.FC	PCSK9 plasma levels	0.121409	0.00183832	656	Free cholesterol in medium HDL	mmol/l	**
M.HDL.TG	PCSK9 plasma levels	0.282659	1.62189e-13	656	Triglycerides in medium HDL	mmol/l	***
S.HDL.P	PCSK9 plasma levels	0.257698	2.06705e-11	656	Concentration of small HDL particles	mol/l	***
S.HDL.L	PCSK9 plasma levels	0.245543	1.83182e-10	656	Total lipids in small HDL	mmol/l	***
S.HDL.PL	PCSK9 plasma levels	0.246899	1.44427e-10	656	Phospholipids in small HDL	mmol/l	***
S.HDL.C	PCSK9 plasma levels	0.111439	0.00426716	656	Total cholesterol in small HDL	mmol/l	**
S.HDL.CE	PCSK9 plasma levels	0.0763717	0.0505599	656	Cholesterol esters in small HDL	mmol/l
S.HDL.FC	PCSK9 plasma levels	0.225434	5.27617e-09	656	Free cholesterol in small HDL	mmol/l	***
S.HDL.TG	PCSK9 plasma levels	0.258883	1.66088e-11	656	Triglycerides in small HDL	mmol/l	***
XXL.VLDL.PL_perc	PCSK9 plasma levels	0.314372	2.48813e-16	648	Phospholipids to total lipds ratio in chylomicrons and extremely large VLDL	%	***
XXL.VLDL.C_perc	PCSK9 plasma levels	0.100174	0.0107261	648	Total cholesterol to total lipids ratio in chylomicrons and extremely large VLDL	%	*
XXL.VLDL.CE_perc	PCSK9 plasma levels	-0.0226066	0.565675	648	Cholesterol esters to total lipids ratio in chylomicrons and extremely large VLDL	%
XXL.VLDL.FC_perc	PCSK9 plasma levels	0.312185	4.09224e-16	648	Free cholesterol to total lipids ratio in chylomicrons and extremely large VLDL	%	***
XXL.VLDL.TG_perc	PCSK9 plasma levels	-0.259577	1.94155e-11	648	Triglycerides to total lipids ratio in chylomicrons and extremely large VLDL	%	***
XL.VLDL.PL_perc	PCSK9 plasma levels	0.302456	3.23143e-15	650	Phospholipids to total lipds ratio in very large VLDL	%	***
XL.VLDL.C_perc	PCSK9 plasma levels	-0.005649	0.885701	650	Total cholesterol to total lipids ratio in very large VLDL	%
XL.VLDL.CE_perc	PCSK9 plasma levels	-0.216224	2.57625e-08	650	Cholesterol esters to total lipids ratio in very large VLDL	%	***
XL.VLDL.FC_perc	PCSK9 plasma levels	0.258724	2.11498e-11	650	Free cholesterol to total lipids ratio in very large VLDL	%	***
XL.VLDL.TG_perc	PCSK9 plasma levels	-0.19422	6.04648e-07	650	Triglycerides to total lipids ratio in very large VLDL	%	***
L.VLDL.PL_perc	PCSK9 plasma levels	0.337637	6.28373e-19	655	Phospholipids to total lipds ratio in large VLDL	%	***
L.VLDL.C_perc	PCSK9 plasma levels	0.196354	4.08263e-07	655	Total cholesterol to total lipids ratio in large VLDL	%	***
L.VLDL.CE_perc	PCSK9 plasma levels	-0.104228	0.00759214	655	Cholesterol esters to total lipids ratio in large VLDL	%	**
L.VLDL.FC_perc	PCSK9 plasma levels	0.318888	6.00805e-17	655	Free cholesterol to total lipids ratio in large VLDL	%	***
L.VLDL.TG_perc	PCSK9 plasma levels	-0.249689	9.11162e-11	655	Triglycerides to total lipids ratio in large VLDL	%	***
M.VLDL.PL_perc	PCSK9 plasma levels	0.100778	0.00979931	656	Phospholipids to total lipds ratio in medium VLDL	%	**
M.VLDL.C_perc	PCSK9 plasma levels	0.145169	0.000190848	656	Total cholesterol to total lipids ratio in medium VLDL	%	***
M.VLDL.CE_perc	PCSK9 plasma levels	0.048839	0.211575	656	Cholesterol esters to total lipids ratio in medium VLDL	%
M.VLDL.FC_perc	PCSK9 plasma levels	0.314883	1.44944e-16	656	Free cholesterol to total lipids ratio in medium VLDL	%	***
M.VLDL.TG_perc	PCSK9 plasma levels	-0.147306	0.000152869	656	Triglycerides to total lipids ratio in medium VLDL	%	***
S.VLDL.PL_perc	PCSK9 plasma levels	-0.0842406	0.0309797	656	Phospholipids to total lipds ratio in small VLDL	%	*
S.VLDL.C_perc	PCSK9 plasma levels	-0.017901	0.647202	656	Total cholesterol to total lipids ratio in small VLDL	%
S.VLDL.CE_perc	PCSK9 plasma levels	-0.0346894	0.37505	656	Cholesterol esters to total lipids ratio in small VLDL	%
S.VLDL.FC_perc	PCSK9 plasma levels	0.111618	0.00420572	656	Free cholesterol to total lipids ratio in small VLDL	%	**
S.VLDL.TG_perc	PCSK9 plasma levels	0.0359898	0.357401	656	Triglycerides to total lipids ratio in small VLDL	%
XS.VLDL.PL_perc	PCSK9 plasma levels	-0.0500507	0.200446	656	Phospholipids to total lipds ratio in very small VLDL	%
XS.VLDL.C_perc	PCSK9 plasma levels	-0.0748563	0.0553284	656	Total cholesterol to total lipids ratio in very small VLDL	%
XS.VLDL.CE_perc	PCSK9 plasma levels	-0.0552324	0.157649	656	Cholesterol esters to total lipids ratio in very small VLDL	%
XS.VLDL.FC_perc	PCSK9 plasma levels	-0.0721688	0.0647028	656	Free cholesterol to total lipids ratio in very small VLDL	%
XS.VLDL.TG_perc	PCSK9 plasma levels	0.0899013	0.0212862	656	Triglycerides to total lipids ratio in very small VLDL	%	*
IDL.PL_perc	PCSK9 plasma levels	-0.310255	4.19546e-16	656	Phospholipids to total lipds ratio in IDL	%	***
IDL.C_perc	PCSK9 plasma levels	0.0846471	0.0301754	656	Total cholesterol to total lipids ratio in IDL	%	*
IDL.CE_perc	PCSK9 plasma levels	0.194805	4.95176e-07	656	Cholesterol esters to total lipids ratio in IDL	%	***
IDL.FC_perc	PCSK9 plasma levels	-0.160456	3.64965e-05	656	Free cholesterol to total lipids ratio in IDL	%	***
IDL.TG_perc	PCSK9 plasma levels	0.0264349	0.49911	656	Triglycerides to total lipids ratio in IDL	%
L.LDL.PL_perc	PCSK9 plasma levels	-0.202544	1.67601e-07	656	Phospholipids to total lipds ratio in large LDL	%	***
L.LDL.C_perc	PCSK9 plasma levels	0.0981193	0.011925	656	Total cholesterol to total lipids ratio in large LDL	%	*
L.LDL.CE_perc	PCSK9 plasma levels	0.215907	2.33187e-08	656	Cholesterol esters to total lipids ratio in large LDL	%	***
L.LDL.FC_perc	PCSK9 plasma levels	-0.316253	1.05434e-16	656	Free cholesterol to total lipids ratio in large LDL	%	***
L.LDL.TG_perc	PCSK9 plasma levels	0.0317137	0.41741	656	Triglycerides to total lipids ratio in large LDL	%
M.LDL.PL_perc	PCSK9 plasma levels	-0.0501844	0.199245	656	Phospholipids to total lipds ratio in medium LDL	%
M.LDL.C_perc	PCSK9 plasma levels	0.0279843	0.474288	656	Total cholesterol to total lipids ratio in medium LDL	%
M.LDL.CE_perc	PCSK9 plasma levels	0.0862807	0.0271211	656	Cholesterol esters to total lipids ratio in medium LDL	%	*
M.LDL.FC_perc	PCSK9 plasma levels	-0.192664	6.63132e-07	656	Free cholesterol to total lipids ratio in medium LDL	%	***
M.LDL.TG_perc	PCSK9 plasma levels	0.0342985	0.380458	656	Triglycerides to total lipids ratio in medium LDL	%
S.LDL.PL_perc	PCSK9 plasma levels	-0.0607827	0.120166	655	Phospholipids to total lipds ratio in small LDL	%
S.LDL.C_perc	PCSK9 plasma levels	0.000623657	0.98729	655	Total cholesterol to total lipids ratio in small LDL	%
S.LDL.CE_perc	PCSK9 plasma levels	0.0423281	0.279379	655	Cholesterol esters to total lipids ratio in small LDL	%
S.LDL.FC_perc	PCSK9 plasma levels	-0.165543	2.06205e-05	655	Free cholesterol to total lipids ratio in small LDL	%	***
S.LDL.TG_perc	PCSK9 plasma levels	0.127879	0.00103793	655	Triglycerides to total lipids ratio in small LDL	%	**
XL.HDL.PL_perc	PCSK9 plasma levels	-0.195735	4.35731e-07	656	Phospholipids to total lipds ratio in very large HDL	%	***
XL.HDL.C_perc	PCSK9 plasma levels	0.16476	2.22656e-05	656	Total cholesterol to total lipids ratio in very large HDL	%	***
XL.HDL.CE_perc	PCSK9 plasma levels	0.159954	3.86297e-05	656	Cholesterol esters to total lipids ratio in very large HDL	%	***
XL.HDL.FC_perc	PCSK9 plasma levels	0.147089	0.000156384	656	Free cholesterol to total lipids ratio in very large HDL	%	***
XL.HDL.TG_perc	PCSK9 plasma levels	0.219182	1.40965e-08	656	Triglycerides to total lipids ratio in very large HDL	%	***
L.HDL.PL_perc	PCSK9 plasma levels	0.112163	0.00410771	653	Phospholipids to total lipds ratio in large HDL	%	**
L.HDL.C_perc	PCSK9 plasma levels	-0.16818	1.55875e-05	653	Total cholesterol to total lipids ratio in large HDL	%	***
L.HDL.CE_perc	PCSK9 plasma levels	-0.155202	6.81767e-05	653	Cholesterol esters to total lipids ratio in large HDL	%	***
L.HDL.FC_perc	PCSK9 plasma levels	-0.171201	1.08755e-05	653	Free cholesterol to total lipids ratio in large HDL	%	***
L.HDL.TG_perc	PCSK9 plasma levels	0.163654	2.64176e-05	653	Triglycerides to total lipids ratio in large HDL	%	***
M.HDL.PL_perc	PCSK9 plasma levels	0.00815806	0.834797	656	Phospholipids to total lipds ratio in medium HDL	%
M.HDL.C_perc	PCSK9 plasma levels	-0.109376	0.00504007	656	Total cholesterol to total lipids ratio in medium HDL	%	**
M.HDL.CE_perc	PCSK9 plasma levels	-0.148594	0.000133547	656	Cholesterol esters to total lipids ratio in medium HDL	%	***
M.HDL.FC_perc	PCSK9 plasma levels	0.041047	0.293832	656	Free cholesterol to total lipids ratio in medium HDL	%
M.HDL.TG_perc	PCSK9 plasma levels	0.166722	1.7699e-05	656	Triglycerides to total lipids ratio in medium HDL	%	***
S.HDL.PL_perc	PCSK9 plasma levels	0.0490303	0.209788	656	Phospholipids to total lipds ratio in small HDL	%
S.HDL.C_perc	PCSK9 plasma levels	-0.0983065	0.0117629	656	Total cholesterol to total lipids ratio in small HDL	%	*
S.HDL.CE_perc	PCSK9 plasma levels	-0.0964666	0.0134433	656	Cholesterol esters to total lipids ratio in small HDL	%	*
S.HDL.FC_perc	PCSK9 plasma levels	0.0500283	0.200648	656	Free cholesterol to total lipids ratio in small HDL	%
S.HDL.TG_perc	PCSK9 plasma levels	0.176162	5.65545e-06	656	Triglycerides to total lipids ratio in small HDL	%	***
