# Supplementary material for: PCSK9 Activity Is Potentiated Through HDL Binding
Source: Circ Res. 2021 Oct 4;129(11):1039–53. doi: 10.1161/CIRCRESAHA.121.319272 (PMC8579991; doi:10.1161/CIRCRESAHA.121.319272)
Supplement: Supplementary file 3 [file res-129-1039-s003.xlsx]

## Sheet: Friedman
Online Table II. Postprandial alterations over time
PCSK9 INTERMET Postprandial Cohort					PCSK9 Postprandial Validation Cohort					S.HDL Postprandial Validation Cohort
	diff.	Discovery?	Adjusted p value			diff.	Discovery?	Adjusted p value			diff.	Discovery?	Adjusted p value
0 vs. 1	25	No	0.746082		0 vs. 1	26.5	No	0.610127		0 vs. 1	24	No	>0.9999999999
0 vs. 2	51	Yes	0.00696255		0 vs. 2	67.5	Yes	9.22553e-05		0 vs. 2	65.5	Yes	0.00124637
0 vs. 4	77	Yes	4.6788e-06		0 vs. 4	83	Yes	5.90255e-07		0 vs. 3	64.5	Yes	0.00156929
0 vs. 5	83.5	Yes	4.935e-07		0 vs. 5	53.5	Yes	0.00387483		0 vs. 4	76	Yes	9.15763e-05
0 vs. 6	46	Yes	0.0208944		0 vs. 6	32	No	0.27207		0 vs. 5	53	Yes	0.0177095
0 vs. 7	63.5	Yes	0.000290574		0 vs. 7	24	No	0.849347		0 vs. 6	23.5	No	>0.9999999999
0 vs. 8	22	No	>0.9999999999		0 vs. 8	17.5	No	>0.9999999999		0 vs. 7	-1.5	No	>0.9999999999
										0 vs. 8	-8	No	>0.9999999999
Triglycerides INTERMET Postprandial Cohort					HDL-TGs Postprandial Validation Cohort					M.HDL Postprandial Validation Cohort
	diff.	Discovery?	Adjusted p value			diff.	Discovery?	Adjusted p value			diff.	Discovery?	Adjusted p value
0 vs. 1	-10.5	No	>0.9999999999		0 vs. 1	-7	No	>0.9999999999		0 vs. 1	26.5	No	>0.999999999999
0 vs. 2	-48.5	Yes	0.0408632		0 vs. 2	-9.5	No	>0.9999999999		0 vs. 2	64	Yes	0.00175881
0 vs. 3	-81	Yes	2.33408e-05		0 vs. 3	-53.5	Yes	0.016076		0 vs. 3	53	Yes	0.0177095
0 vs. 4	-106.5	Yes	6.24648e-09		0 vs. 4	-68.5	Yes	0.000612663		0 vs. 4	54.5	Yes	0.0132163
0 vs. 5	-116.5	Yes	1.39387e-10		0 vs. 5	-41.5	No	0.132599		0 vs. 5	18	No	>0.999999999999
0 vs. 6	-78.5	Yes	4.66981e-05		0 vs. 6	-35	No	0.346465		0 vs. 6	-13	No	>0.999999999999
0 vs. 7	-59.5	Yes	0.00473634		0 vs. 7	-26.5	No	>0.9999999999		0 vs. 7	-24.5	No	>0.999999999999
0 vs. 8	-43.5	No	0.0961826		0 vs. 8	-33	No	0.453975		0 vs. 8	-25.5	No	>0.999999999999

## Sheet: Mixed_effect_model
PCSK9 INTERMET Postprandial Cohort						PCSK9 Postprandial Validation Cohort						S.HDL Postprandial Validation Cohort
	Mean Diff.	Discovery?	q value	P Value			Mean Diff.	Discovery?	q value	P Value			Mean Diff.	Discovery?	q value	P Value
0 vs. 1	14.17	Yes	0.00422199	0.00301571		0 vs. 1	15.23	Yes	0.0273	0.0127		0 vs. 1	0.0731	No	0.136764	0.0683822
0 vs. 2	25.03	Yes	0.000928125	0.000397768		0 vs. 2	32.25	Yes	0.0025	0.0007		0 vs. 2	0.1378	Yes	0.000461641	5.77052e-05
0 vs. 4	31.98	Yes	9.68126e-05	2.76607e-05		0 vs. 4	40.03	Yes	0.0008	0.0001		0 vs. 3	0.09125	No	0.136764	0.0543901
0 vs. 5	37.83	Yes	2.24736e-05	3.2105e-06		0 vs. 5	23.4	Yes	0.0273	0.0156		0 vs. 4	0.1187	Yes	0.0282346	0.00705864
0 vs. 6	20.64	Yes	0.00535017	0.00458586		0 vs. 6	14.3	No	0.2871	0.2051		0 vs. 5	0.05045	No	0.329669	0.247252
0 vs. 7	28.78	Yes	0.00178727	0.00102129		0 vs. 7	7.26	No	0.5648	0.5648		0 vs. 6	-0.0179	No	0.654093	0.654093
0 vs. 8	15.53	Yes	0.132975	0.132975		0 vs. 8	8.815	No	0.5648	0.5594		0 vs. 7	-0.0608	No	0.248547	0.155342
												0 vs. 8	-0.05355	No	0.378371	0.331075
Fixed effect (type III)	P value	F (DFn, DFd)	Geisser-Greenhouse's epsilon			Fixed effect	P value	F (DFn, DFd)	Geisser-Greenhouse's epsilon			Fixed effect	P value	F (DFn, DFd)	Geisser-Greenhouse's epsilon
	<0.0001	F (2.628, 48.42) = 11.60	0.3754			(type III)	0.0066	F (2.360, 44.84) = 5.189	0.3372			(type III)	3.58202e-05	F (3.502, 66.55) = 8.358	0.4378
Triglycerides INTERMET Postprandial Cohort						HDL-TGs Postprandial Validation Cohort						M.HDL Postprandial Validation Cohort
	Predicted (LS) mean diff.	Discovery?	q value	Individual P Value			Mean Diff.	Discovery?	q value	P Value			Mean Diff.	Discovery?	q value	P Value
0 vs. 1	-0.06207	Yes	0.0056381	0.0056381		0 vs. 1	-0.003401	Yes	0.0307	0.0141		0 vs. 1	0.07765	No	0.300105	0.187565
0 vs. 2	-0.284	Yes	1.55848e-05	6.25127e-06		0 vs. 2	-0.00345	No	0.1673	0.1561		0 vs. 2	0.2046	Yes	0.000225768	2.8221e-05
0 vs. 3	-0.6081	Yes	6.9755e-07	1.7439e-07		0 vs. 3	-0.00949	Yes	0.0114	0.0029		0 vs. 3	0.1775	Yes	0.0067838	0.00254392
0 vs. 4	-0.899	Yes	6.9755e-07	1.3512e-07		0 vs. 4	-0.01221	Yes	0.0114	0.0016		0 vs. 4	0.2231	Yes	0.00302656	0.00075664
0 vs. 5	-0.9383	Yes	1.55848e-05	7.7924e-06		0 vs. 5	-0.01014	Yes	0.0307	0.0154		0 vs. 5	0.1553	Yes	0.0441858	0.0220929
0 vs. 6	-0.7233	Yes	0.00075131	0.000469569		0 vs. 6	-0.00813	No	0.0652	0.0408		0 vs. 6	0.0652	No	0.385724	0.289293
0 vs. 7	-0.5481	Yes	0.00188093	0.00141069		0 vs. 7	-0.005595	No	0.1673	0.1672		0 vs. 7	-0.00735	No	0.900165	0.900165
0 vs. 8	-0.43	Yes	0.00547213	0.00478811		0 vs. 8	-0.00601	No	0.1673	0.1673		0 vs. 8	-0.0331	No	0.721159	0.631014
Fixed effect	P value	P value summary	Statistically significant (P < 0.05)?	F (DFn, DFd)		Fixed effect	P value	F (DFn, DFd)	Geisser-Greenhouse's epsilon			Fixed effect	P value	F (DFn, DFd)	Geisser-Greenhouse's epsilon
(type III)	<0.0001	****	F (1.828, 34.73) = 17.28	0.2285		(type III)	0.0143	F (2.513, 47.44) = 4.203	0.3142			(type III)	1.33185e-05	F (4.876, 92.64) = 7.124	0.6095
